# Supplementary material for: Multibody analysis and soft tissue strength refute supersonic dinosaur tail
Source: Sci Rep. 2022 Dec 8;12:19245. doi: 10.1038/s41598-022-21633-2 (PMC9732322; doi:10.1038/s41598-022-21633-2)
Supplement: Supplementary file 1 — Supplementary Table 1. [file 41598_2022_21633_MOESM1_ESM.xlsx]

## Sheet: Foglio1
Element	Mass (kg)	Position (m)	Element Length (m)	Joint Position (m)	Radius cylinder (m)	Inertia Coefficient	Angle or rotation per side (°)
1	134.16	0.2	0.2	0.1	0.462	7.60874	5.63
2	134.16	0.4	0.2	0.3	0.462	7.60874	5.63
3	134.16	0.6	0.2	0.5	0.462	7.60874	5.63
4	134.16	0.8	0.2	0.7	0.462	7.60874	5.63
5	134.16	1	0.2	0.9	0.462	7.60874	5.63
6	134.16	1.2	0.2	1.1	0.462	7.60874	5.63
7	134.16	1.4	0.2	1.3	0.462	7.60874	5.63
8	134.16	1.6	0.2	1.5	0.462	7.60874	5.63
9	32.5	1.8	0.2	1.7	0.227	0.528602	5.63
10	32.5	2	0.2	1.9	0.227	0.528602	5.63
11	32.5	2.2	0.2	2.1	0.227	0.528602	5.63
12	32.5	2.4	0.2	2.3	0.227	0.528602	5.63
13	32.5	2.6	0.2	2.5	0.227	0.528602	5.63
14	32.5	2.8	0.2	2.7	0.227	0.528602	5.63
15	32.5	3	0.2	2.9	0.227	0.528602	5.63
16	32.5	3.2	0.2	3.1	0.227	0.528602	5.63
17	10.25	3.4	0.2	3.3	0.128	0.0759697	6.43
18	10.25	3.6	0.2	3.5	0.128	0.0759697	6.43
19	10.25	3.8	0.2	3.7	0.128	0.0759697	6.43
20	10.25	4	0.2	3.9	0.128	0.0759697	6.43
21	10.25	4.2	0.2	4.1	0.128	0.0759697	6.43
22	10.25	4.4	0.2	4.3	0.128	0.0759697	6.43
23	10.25	4.6	0.2	4.5	0.128	0.0759697	6.43
24	3.97	4.79	0.19	4.695	0.082	0.0185442	6.43
25	3.97	4.98	0.19	4.885	0.082	0.0185442	6.43
26	3.97	5.17	0.19	5.075	0.082	0.0185442	6.43
27	3.97	5.36	0.19	5.265	0.082	0.0185442	6.43
28	3.97	5.55	0.19	5.455	0.082	0.0185442	6.43
29	3.97	5.74	0.19	5.645	0.082	0.0185442	6.43
30	3.97	5.93	0.19	5.835	0.082	0.0185442	6.43
31	1.11	6.09	0.16	6.01	0.047	0.0029808	7.5
32	1.11	6.25	0.16	6.17	0.047	0.0029808	7.5
33	1.11	6.41	0.16	6.33	0.047	0.0029808	7.5
34	1.11	6.57	0.16	6.49	0.047	0.0029808	7.5
35	1.11	6.73	0.16	6.65	0.047	0.0029808	7.5
36	1.11	6.89	0.16	6.81	0.047	0.0029808	7.5
37	0.3	7.04	0.15	6.965	0.025	0.00061025	7.5
38	0.3	7.19	0.15	7.115	0.025	0.00061025	7.5
39	0.3	7.34	0.15	7.265	0.025	0.00061025	7.5
40	0.3	7.49	0.15	7.415	0.025	0.00061025	7.5
41	0.3	7.64	0.15	7.565	0.025	0.00061025	7.5
42	0.3	7.79	0.15	7.715	0.025	0.00061025	7.5
43	0.208	7.94	0.15	7.865	0.021	0.00041295	9
44	0.208	8.09	0.15	8.015	0.021	0.00041295	9
45	0.208	8.24	0.15	8.165	0.021	0.00041295	9
46	0.208	8.39	0.15	8.315	0.021	0.00041295	9
47	0.208	8.54	0.15	8.465	0.021	0.00041295	9
48	0.2	8.69	0.15	8.615	0.021	0.00039622	9
49	0.2	8.84	0.15	8.765	0.021	0.00039622	9
50	0.2	8.99	0.15	8.915	0.021	0.00039622	9
51	0.2	9.14	0.15	9.065	0.021	0.00039622	9
52	0.2	9.29	0.15	9.215	0.021	0.00039622	9
53	0.155	9.43	0.14	9.36	0.019	0.00026682	9
54	0.155	9.57	0.14	9.5	0.019	0.00026682	9
55	0.155	9.71	0.14	9.64	0.019	0.00026682	9
56	0.155	9.85	0.14	9.78	0.019	0.00026682	9
57	0.155	9.99	0.14	9.92	0.019	0.00026682	9
58	0.143	10.12	0.13	10.055	0.019	0.00021391	9
59	0.143	10.25	0.13	10.185	0.019	0.00021391	9
60	0.143	10.38	0.13	10.315	0.019	0.00021391	9
61	0.143	10.51	0.13	10.445	0.019	0.00021391	9
62	0.143	10.64	0.13	10.575	0.019	0.00021391	9
63	0.131	10.76	0.12	10.7	0.019	0.00016858	9
64	0.131	10.88	0.12	10.82	0.019	0.00016858	9
65	0.131	11	0.12	10.94	0.019	0.00016858	9
66	0.131	11.12	0.12	11.06	0.019	0.00016858	9
67	0.131	11.24	0.12	11.18	0.019	0.00016858	9
68	0.1	11.34	0.1	11.29	0.018	9.129e-05	9
69	0.1	11.44	0.1	11.39	0.018	9.129e-05	9
70	0.1	11.54	0.1	11.49	0.018	9.129e-05	9
71	0.1	11.64	0.1	11.59	0.018	9.129e-05	9
72	0.1	11.74	0.1	11.69	0.018	9.129e-05	9
73	0.076	11.82	0.08	11.78	0.017	4.628e-05	9
74	0.076	11.9	0.08	11.86	0.017	4.628e-05	9
75	0.076	11.98	0.08	11.94	0.017	4.628e-05	9
76	0.076	12.06	0.08	12.02	0.017	4.628e-05	9
77	0.076	12.14	0.08	12.1	0.017	4.628e-05	9
78	0.0542	12.2	0.06	12.17	0.017	2.016e-05	9
79	0.0542	12.26	0.06	12.23	0.017	2.016e-05	9
80	0.0542	12.32	0.06	12.29	0.017	2.016e-05	9
81	0.0542	12.38	0.06	12.35	0.017	2.016e-05	9
82	0.0542	12.44	0.06	12.41	0.017	2.016e-05	9
Total	1446.62
