# Supplementary material for: Multibody analysis and soft tissue strength refute supersonic dinosaur tail
Source: Sci Rep. 2022 Dec 8;12:19245. doi: 10.1038/s41598-022-21633-2 (PMC9732322; doi:10.1038/s41598-022-21633-2)
Supplement: Supplementary file 2 — Supplementary Table 2. [file 41598_2022_21633_MOESM2_ESM.xlsx]

## Sheet: Foglio1
Material	Skin 17 MPa	Skin 26 MPa	Leather 40 MPa	Tendon 45 MPa	Ligament 50 MPa	Ligament 60 MPa	Ligament 80 MPa	Ligament 150 MPa
(Pa)	17000000	26000000	40000000	45000000	50000000	60000000	80000000	150000000
Radius hypothesis cylinder
Radius 340m/s	0.0541563	0.0437912	0.0353056	0.0332864	0.0315783	0.0288269	0.0249648	0.0182317
Radius 200m/s	0.0318567	0.0257595	0.020768	0.0195803	0.0185755	0.016957	0.0146852	0.0107245
Radius 150m/s	0.0238925	0.0193197	0.015576	0.0146852	0.0139316	0.0127178	0.0110139	0.00804341
Radius 100m/s	0.0159283	0.0128798	0.010384	0.00979013	0.00928773	0.0084785	0.0073426	0.00536227
Radius annulus exterior to the element
Radius 340m/s	0.0397618	0.0299752	0.0221853	0.0203763	0.0188635	0.0164663	0.0132034	0.00792782
Radius 200m/s	0.0191088	0.0138635	0.00983859	0.00893042	0.00818031	0.00701125	0.00546453	0.00310015
Radius 150m/s	0.0123232	0.0087342	0.00605671	0.00546453	0.0049793	0.00423067	0.00325601	0.00180682
Radius 100m/s	0.00629617	0.00432811	0.00292053	0.00261751	0.00237168	0.00199697	0.00151793	0.000825655
Radius annulus exterior to 1cm from center of masses
Radius 340m/s	0.0450718	0.0349185	0.0266945	0.0247561	0.0231238	0.0205121	0.0168932	0.0107941
Radius 200m/s	0.0233893	0.0176325	0.0130502	0.0119861	0.0110962	0.00968603	0.00776668	0.00466342
Radius 150m/s	0.0159008	0.0117543	0.00850978	0.00776668	0.00714904	0.00617842	0.00487635	0.00283341
Radius 100m/s	0.00880722	0.00630609	0.00441622	0.00399452	0.00364778	0.00311049	0.0024062	0.00134698
Radius annulus exterior to 0.5cm from center of masses
Radius 340m/s	0.0493866	0.0390757	0.0306579	0.0286599	0.0269717	0.0242573	0.0204606	0.0139049
Radius 200m/s	0.0272467	0.0212403	0.0163614	0.0152086	0.0142366	0.0126788	0.0105131	0.00683283
Radius 150m/s	0.0194101	0.0149562	0.0113588	0.0105131	0.00980167	0.00866533	0.0070957	0.00447082
Radius 100m/s	0.0116947	0.00881624	0.00652508	0.00599303	0.00554808	0.00484302	0.00388334	0.00233171
