# Supplementary material for: Multibody analysis and soft tissue strength refute supersonic dinosaur tail
Source: Sci Rep. 2022 Dec 8;12:19245. doi: 10.1038/s41598-022-21633-2 (PMC9732322; doi:10.1038/s41598-022-21633-2)
Supplement: Supplementary file 3 — Supplementary Table 3. [file 41598_2022_21633_MOESM3_ESM.xlsx]

## Sheet: Foglio1
Material	Skin 17 MPa	Skin 26 MPa	Leather 40 MPa	Tendon 45 MPa	Ligament 50 MPa	Ligament 60 MPa	Ligament 80 MPa	Ligament 150 MPa	Keratin 240 MPa
(Pa)	17000000	26000000	40000000	45000000	50000000	60000000	80000000	150000000	240000000
Last element of the tail	Length (m)	Radius (m)	Mass (kg)	Density (kg/m^3)
	0.06	0.017	0.0542	994.948
First Popper Morphology (Myhrvold and Currie, 1997)				This morphology would not be supported since it would fail before reaching the speed of sound
	Length (m)	Mass (kg)	total mass (kg)	radius of each segment (m) density = 994,95 kg/m^3	radius of each segment (m) density = 1283 kg/m^3 (keratin)	radius of each segment (m) density = 1355 kg/m^3 (keratin)	Maximum velocity bearable by a meat popper (m/s)	Maximum velocity bearable by a low density kearatinous popper (m/s)	Maximum velocity bearable by a high density keratinous popper (m/s)	Speed of sound (m/s)
First segment	0.33	0.022	0.046	0.00461827	0.00406692	0.0039574	114.307	305.828	297.592	340
Second segment	0.33	0.015		0.00381341	0.00335815	0.00326771	114.307	305.828	297.592
Third segment	0.33	0.009		0.00295386	0.00260121	0.00253116	114.307	305.828	297.592
Second Popper Morphology (Braided Keratin Fibres)				This morphology would not be supported since if would require a greater mass and geometry than those hypothesised, thus increasing the mass on and on
Braided keratinous popper	Length of the keratinous popper (m)	Volume hypothesised (m^3)	Radius of the given keratinous volume (m)	Keratin density (kg/m^3)	Keratin density (kg/m^3)	Mass (kg) keratin at low density	Mass (kg) keratin at high density	Required radius of the annulus to bear a velocity of 340 m/s given the mass of the keratin (m)	Required radius of the annulus to bear a velocity of 340 m/s given the mass of the keratin (m)	Volume of keratin with the required radius of the annulus (m^3)	Volume of keratin with the required radius of the annulus (m^3)
	0.33	4e-05	0.00325369	1283	1355	0.05132	0.0542	0.0050388	0.00528784	0.000203933	0.000215377
	0.33	2e-05	0.00169776	1283	1355	0.02566	0.0271	0.00268132	0.00282104	0.000101966	0.000107689
Third Popper Morphology (Flail-like Popper)				This morphology would not be supported since it would increase the stress on the tail
Popper Flail	length (m)	mass (kg)	Minimal radius (m) skin 17 MPa	radius skin 26 MPa	Leather 40 MPa	Tendon 45 MPa	Ligament 50 MPa	Ligament 60 MPa	Ligament 80MPa	Ligament 150 MPa	Keratin 240 MPa
	0.33	0.1	0.0362191	0.029287	0.023612	0.0222616	0.0211192	0.0192791	0.0166962	0.0121932	0.00963954
	0.1	0.1	0.0657952	0.0532025	0.0428933	0.0404401	0.0383649	0.0350222	0.0303301	0.02215	0.0175111
	0.33	0.2	0.0512215	0.0414181	0.0333924	0.0314826	0.029867	0.0272647	0.023612	0.0172437	0.0136324
	0.1	0.2	0.0930485	0.0752397	0.0606602	0.057191	0.0542562	0.0495289	0.0428933	0.0313248	0.0247644
	0.33	0.5	0.0809883	0.0654878	0.0527979	0.0497784	0.0472239	0.0431093	0.0373338	0.0272647	0.0215547
	0.1	0.5	0.147123	0.118964	0.0959122	0.0904269	0.0857865	0.078312	0.0678202	0.0495289	0.039156
